# Supplementary material for: Autophagy Is a Crucial Path in Chondrogenesis of Adipose-Derived Mesenchymal Stromal Cells Laden in Hydrogel
Source: Gels. 2022 Nov 24;8(12):766. doi: 10.3390/gels8120766 (PMC9778383; doi:10.3390/gels8120766)
Supplement: Supplementary file 1 [file gels-08-00766-s001.zip]

Archive with 2 entries (2 files):
- gels-2010313-supplementary-figure.pdf
- gels-2010313-supplementary-table.pdf
